# Supplementary material for: Silicon and Iron Differently Alleviate Copper Toxicity in Cucumber Leaves
Source: Plants (Basel). 2019 Nov 28;8(12):554. doi: 10.3390/plants8120554 (PMC6963465; doi:10.3390/plants8120554)
Supplement: Supplementary file 1 [file plants-08-00554-s001.zip]

Archive with 1 entries (1 files):
- Figure S1.docx
